# Supplementary material for: Wearable Spectroradiometer for Dosimetry
Source: Sensors (Basel). 2022 Nov 15;22(22):8829. doi: 10.3390/s22228829 (PMC9697616; doi:10.3390/s22228829)
Supplement: Supplementary file 1 [file sensors-22-08829-s001.zip]

Archive with 1 entries (1 files):
- sensors-1967207-supplementary.pdf
